# Supplementary material for: Microheterogeneity in Liquid Water Associated with Hydrogen-Bond Cooperativity-IR Spectroscopic and MD Simulation Study of Temperature Effect
Source: Int J Mol Sci. 2025 May 28;26(11):5187. doi: 10.3390/ijms26115187 (PMC12155183; doi:10.3390/ijms26115187)
Supplement: Supplementary file 1 [file ijms-26-05187-s001.zip]

Archive with 1 entries (1 files):
- ijms-3635257-supplementary.pdf
